# Supplementary material for: Broad-spectrum activity against mosquito-borne flaviviruses achieved by a targeted protein degradation mechanism
Source: Nat Commun. 2024 Jun 19;15:5179. doi: 10.1038/s41467-024-49161-9 (PMC11187112; doi:10.1038/s41467-024-49161-9)
Supplement: Supplementary file 4 — Source Data [file 41467_2024_49161_MOESM4_ESM.xlsx]

## Sheet: Figure 2B
Line:	1	2	3	4	5	6	7	8	9	10
	20µM	10µM	5µM	2.5µM	1.2µM	0.6µM	0.3µM	0.15µM	0.07µM	0µM
GNF-2-deg (WT) E				GNF-2-deg (CRBN-/-) E				2-12-2-deg (WT) E					2-12-2-deg (CRBN-/-) E
GNF-2-deg (WT) GAPDH				GNF-2-deg (CRBN-/-) GAPDH				2-12-2-deg (WT) GAPDH					2-12-2-deg (CRBN-/-) GAPDH
GNF-2-deg-BUMP (WT) E				GNF-2-deg-BUMP (CRBN-/-) E				2-12-2-deg-BUMP (WT) E					2-12-2-deg-BUMP (CRBN-/-) E
GNF-2-deg-BUMP (WT) GAPDH				GNF-2-deg-BUMP (CRBN-/-) GAPDH				2-12-2-deg-BUMP (WT) GAPDH					2-12-2-deg-BUMP (CRBN-/-) GAPDH

## Sheet: Figure 2DEF
Line		1	2	3	4	5	6			Line		1	2	3	4	5	6
Figure 2D E		DMSO	DMSO+lenalidomide	GNF-2	GNF-2+lenalidomide	GNF-2-deg	GNF-2-deg+lenalidomide			Figure 2D E		DMSO	DMSO+lenalidomide	CVM-2-12-2	CVM-2-12-2+lenalidomide	2-12-2-deg	2-12-2-deg+lenalidomide
Line		1	2	3	4	5	6			Line		1	2	3	4	5	6
Figure 2D GAPDH		DMSO	DMSO+lenalidomide	GNF-2	GNF-2+lenalidomide	GNF-2-deg	GNF-2-deg+lenalidomide			Figure 2D GAPDH		DMSO	DMSO+lenalidomide	CVM-2-12-2	CVM-2-12-2+lenalidomide	2-12-2-deg	2-12-2-deg+lenalidomide
Line		1	2	3	4	5	6			Line		1	2	3	4	5	6
Figure 2E E		DMSO	DMSO+MLN4924	GNF-2	GNF-2+MLN4924	GNF-2-deg	GNF-2-deg+MLN4924			Figure 2E E		DMSO	DMSO+MLN4924	CVM-2-12-2	CVM-2-12-2+MLN4924	2-12-2-deg	2-12-2-deg+MLN4924
Line		1	2	3	4	5	6			Line		1	2	3	4	5	6
Figure 2E GAPDH		DMSO	DMSO+MLN4924	GNF-2	GNF-2+MLN4924	GNF-2-deg	GNF-2-deg+MLN4924			Figure 2E GAPDH		DMSO	DMSO+MLN4924	CVM-2-12-2	CVM-2-12-2+MLN4924	2-12-2-deg	2-12-2-deg+MLN4924
Line		1	2	3	4	5	6			Line		1	2	3	4	5	6
Figure 2F E		DMSO	DMSO+MG-132	GNF-2	GNF-2+MG-132	GNF-2-deg	GNF-2-deg+MG-132			Figure 2F E		DMSO	DMSO+MG-132	CVM-2-12-2	CVM-2-12-2+MG-132	2-12-2-deg	2-12-2-deg+MG-132
Line		1	2	3	4	5	6			Line		1	2	3	4	5	6
Figure 2F GAPDH		DMSO	DMSO+MG-132	GNF-2	GNF-2+MG-132	GNF-2-deg	GNF-2-deg+MG-132			Figure 2F GAPDH		DMSO	DMSO+MG-132	CVM-2-12-2	CVM-2-12-2+MG-132	2-12-2-deg	2-12-2-deg+MG-132

## Sheet: Figure 3A
Wild-type cell	viral titer (pfu/mL											CRBN-/- cell	viral titer (pfu/mL
	GNF-2 (WT)			GNF-2-deg			GNF-2-deg-BUMP						GNF-2 (WT)			GNF-2-deg			GNF-2-deg-BUMP
	Experiment1	Experiment2	Experiment3	Experiment1	Experiment2	Experiment3	Experiment1	Experiment2					Experiment1	Experiment2	Experiment3	Experiment1	Experiment2	Experiment3	Experiment1	Experiment2
Concentration (uM)												Concentration (uM)
20	20000	60000	16000	20000	10000	0	50000	20000				20	15000	17000		0	4000		16000	10000
10	70000	210000	200000	20000	10000	0	210000	310000				10	140000	120000		3000	110000		100000	140000
5	580000	620000	570000	20000	20000	10000	530000	590000				5	400000	370000		350000	340000		390000	350000
2.5	640000	630000	560000	20000	10000	10000	590000	690000				2.5	360000	440000		300000	440000		390000	410000
1.25	700000	670000	630000	100000	110000	130000	600000	650000				1.25	440000	400000		400000	370000		400000	390000
0.625	650000	730000	670000	510000	270000	350000	580000	620000				0.625	430000	370000		430000	400000		370000	420000
0.3125	720000	690000	680000	660000	560000	600000	640000	530000				0.3125	450000	400000		380000	430000		450000	360000
0.15625	790000	700000	670000	640000	650000	670000	610000	570000				0.15625	410000	440000		430000	450000		470000	400000
0.078	720000	700000	690000	740000	680000	720000	510000	670000				0.078	400000	390000		390000	440000		420000	390000
0	760000	640000	700000	770000	750000	680000	650000	600000				0	440000	380000		390000	430000		400000	390000
Wild-type cell	viral titer (pfu/mL											CRBN-/- cell	viral titer (pfu/mL
Concentration (uM)	CVM-2-12-2 (WT)			2-12-2-deg			2-12-2-deg-BUMP						CVM-2-12-2 (WT)			2-12-2-deg			2-12-2-deg-BUMP
	Experiment1	Experiment2		Experiment1	Experiment2		Experiment1	Experiment2					Experiment1	Experiment2		Experiment1	Experiment2		Experiment1	Experiment2
Concentration (uM)												Concentration (uM)
20	0	0		10000	12000		10000	3000				20	0	0		40000	70000		5000	10000
10	2000	1000		10000	10000		40000	50000				10	2000	3000		60000	40000		20000	50000
5	200000	180000		13000	10000		300000	370000				5	200000	160000		90000	100000		270000	300000
2.5	290000	240000		12000	15000		420000	350000				2.5	240000	210000		180000	220000		380000	410000
1.25	410000	370000		40000	70000		400000	450000				1.25	260000	240000		240000	200000		450000	430000
0.625	490000	440000		150000	200000		450000	410000				0.625	330000	290000		250000	280000		350000	440000
0.3125	440000	470000		180000	200000		480000	390000				0.3125	260000	300000		270000	280000		360000	440000
0.15625	490000	470000		290000	340000		490000	370000				0.15625	310000	260000		290000	240000		390000	420000
0.078	440000	450000		440000	400000		420000	400000				0.078	290000	270000		270000	300000		390000	400000
0	460000	400000		490000	440000		450000	380000				0	350000	270000		270000	280000		360000	440000

## Sheet: Figure 3BCD
		DMSO				Lenalidomide (5μM)					DMSO			Lenalidomide (5μM)
	Viral titer (pfu/mL)	experiment1	experiment2	experiment3	experiment4	experiment1	experiment2	experiment3	experiment4	Viral titer (pfu/mL)	experiment1	experiment2		experiment1	experiment2
	DMSO	720000	610000	660000	570000	630000	570000	630000	570000	DMSO	440000	470000		400000	430000
	GNF-2	610000	550000	550000	540000	430000	520000	550000	500000	CVM-2-12-2	260000	350000		200000	330000
	GNF-2-deg	40000	60000	37000	10000	480000	400000	520000	370000	2-12-2-deg	15000	10000		290000	300000
		DMSO			MLN4924 (0.5μM)						DMSO			MLN4924 (0.5μM)
	Viral titer (pfu/mL)	experiment1	experiment2	experiment3	experiment1	experiment2	experiment3			Viral titer (pfu/mL)	experiment1	experiment2		experiment1	experiment2
	DMSO	590000	510000	550000	540000	470000	550000			DMSO	440000	490000		370000	350000
	GNF-2	400000	490000	530000	350000	420000	200000			CVM-2-12-2	290000	240000		200000	240000
	GNF-2-deg	150000	230000	30000	370000	400000	340000			2-12-2-deg	10000	12000		160000	130000
		DMSO			MG-132 (2.5μM)						DMSO			MG-132 (2.5μM)
	Viral titer (pfu/mL)	experiment1	experiment2		experiment1	experiment2				Viral titer (pfu/mL)	experiment1	experiment2		experiment1	experiment2
	DMSO	500000	540000		530000	440000				DMSO	480000	500000		450000	450000
	GNF-2	500000	460000		430000	500000				CVM-2-12-2	370000	490000		320000	400000
	GNF-2-deg	20000	70000		110000	160000				2-12-2-deg	30000	20000		90000	70000

## Sheet: Figure 4A
Line:	1	2	3	4	5
	DMSO	GNF-2	GNF-2-deg	CVM-2-12-2	2-12-2-deg
	E (VLP) - Huh7.5 wild-type cell						E (VLP) - Huh7.5 CRBN-/- cell
	E (cell lysate) - Huh7.5 wild-type cell						E (cell lysate) - Huh7.5 CRBN-/- cell
	GAPDH - Huh7.5 wild-type cell						GAPDH - Huh7.5 CRBN-/- cell

## Sheet: Figure 4D
Line:	1	2	3
	DMSO	GNF-2-deg	2-12-2-deg
	E F193L				E M196V				E F279S				E F193L/M196V
	E (VLP)				E (VLP)				E (VLP)				E (VLP)
	E (cell lysate)				E (cell lysate)				E (cell lysate)				E (cell lysate)
	GAPDH				GAPDH				GAPDH				GAPDH

## Sheet: Figure 5
	Zika						JEV							WNV-Kunjin					YFV
	Viral titer (pfu/mL)	GNF-2			GNF-2-deg		Viral titer (pfu/mL)	GNF-2			GNF-2-deg		Viral titer (pfu/mL)	GNF-2			GNF-2-deg		Viral titer (ffu/mL)	GNF-2			GNF-2-deg
	Concentration (uM)	Experiment1	Experiment2	Concentration (uM)	Experiment1	Experiment2	Concentration (uM)	Experiment1	Experiment2	Concentration (uM)	Experiment1	Experiment2	Concentration (uM)	Experiment1	Experiment2	Concentration (uM)	Experiment1	Experiment2	Concentration (uM)	Experiment1	Experiment2	Concentration (uM)	Experiment1	Experiment2
	20	2000	5000	20	0	1000	20	20000	10000	20	0	0	20	390000	310000	20	2000	1000	20	2600	3700	20	1150	1360
	10	17000	22000	10	6000	2000	10	90000	40000	10	0	0	10	420000	430000	10	50000	30000	10	290000	280000	10	1200	3100
	5	240000	260000	5	8000	5000	5	180000	100000	5	3000	0	5	400000	460000	5	230000	190000	5	1700000	820000	5	29000	37000
	2.5	280000	340000	2.5	180000	210000	2.5	190000	170000	2.5	7000	1000	2.5	540000	430000	2.5	480000	440000	2.5	2900000	2200000	2.5	140000	170000
	1.25	280000	270000	1.25	230000	250000	1.25	220000	100000	1.25	100000	60000	1.25	520000	500000	1.25	430000	480000	1.25	2600000	1500000	1.25	380000	480000
	0.625	330000	290000	0.625	250000	310000	0.625	190000	160000	0.625	190000	150000	0.625	500000	510000	0.625	450000	410000	0.625	4200000	4000000	0.625	660000	2100000
	0.3125	330000	260000	0.3125	300000	270000	0.3125	170000	150000	0.3125	190000	180000	0.3125	450000	490000	0.3125	510000	500000	0.3125	2200000	3800000	0.3125	460000	1600000
	0.15625	330000	290000	0.15625	340000	300000	0.15625	180000	160000	0.15625	180000	150000	0.15625	530000	440000	0.15625	490000	470000	0	2200000	2200000	0	800000	3500000
	0.078	310000	300000	0.078	320000	290000	0.078	170000	140000	0.078	190000	200000	0.078	470000	500000	0.078	450000	410000
	0	300000	260000	0	300000	270000	0	170000	160000	0	220000	190000	0	550000	470000	0	470000	440000
		CVM-2-12-2			2-12-2-deg			CVM-2-12-2			2-12-2-deg			CVM-2-12-2			2-12-2-deg			CVM-2-12-2			2-12-2-deg
	Concentration (uM)	Experiment1	Experiment2	Concentration (uM)	Experiment1	Experiment2	Concentration (uM)	Experiment1	Experiment2	Concentration (uM)	Experiment1	Experiment2	Concentration (uM)	Experiment1	Experiment2	Concentration (uM)	Experiment1	Experiment2	Concentration (uM)	Experiment1	Experiment2	Concentration (uM)	Experiment1	Experiment2
	20	5000	3000	20	40000	30000	20	20000	10000	20	70000	70000	20	70000	30000	20	20000	40000	20	250	0	20	150000	150000
	10	40000	40000	10	40000	50000	10	70000	20000	10	70000	80000	10	140000	130000	10	20000	30000	10	510000	510000	10	240000	240000
	5	280000	220000	5	90000	90000	5	440000	390000	5	90000	130000	5	410000	330000	5	20000	20000	5	2100000	2500000	5	250000	230000
	2.5	230000	280000	2.5	160000	130000	2.5	430000	380000	2.5	180000	270000	2.5	340000	370000	2.5	190000	150000	2.5	1080000	2300000	2.5	290000	290000
	1.25	270000	240000	1.25	220000	200000	1.25	400000	340000	1.25	310000	380000	1.25	430000	370000	1.25	250000	180000	1.25	2600000	2400000	1.25	610000	2400000
	0.625	300000	250000	0.625	290000	220000	0.625	370000	410000	0.625	450000	380000	0.625	400000	340000	0.625	410000	350000	0.625	2700000	2900000	0.625	2200000	2700000
	0.3125	270000	300000	0.3125	330000	280000	0.3125	350000	430000	0.3125	400000	400000	0.3125	430000	380000	0.3125	400000	370000	0.3125	810000	1400000	0.3125	1800000	1220000
	0.15625	250000	280000	0.15625	250000	330000	0.15625	450000	400000	0.15625	360000	420000	0.15625	430000	400000	0.15625	370000	400000	0	720000	490000	0	1800000	2900000
	0.078	250000	200000	0.078	290000	340000	0.078	470000	430000	0.078	420000	390000	0.078	440000	350000	0.078	370000	400000
	0	260000	330000	0	250000	290000	0	470000	420000	0	450000	390000	0	390000	350000	0	430000	370000

## Sheet: Figure S1
Line:	1	2	3	4	5	6	7	8	9	10
	20µM	10µM	5µM	2.5µM	1.2µM	0.6µM	0.3µM	0.15µM	0.07µM	00.15µM
GNF-2 (WT) E					GNF-2 (CRBN-/-) E
GNF-2 (WT) GAPDH					GNF-2 (CRBN-/-) GAPDH
CVM-2-12-2 (WT) E					CVM-2-12-2 (CRBN-/-) E
CVM-2-12-2 (WT) GAPDH					CVM-2-12-2 (CRBN-/-) GAPDH

## Sheet: Figure S2
	luminescence (a.u.)	GNF-2		GNF-2-deg		GNF-2-deg-BUMP		CVM-2-12-2		2-12-2-deg		2-12-2-deg-BUMP
	Concentration (uM)	Experiment1	Experiment2	Experiment1	Experiment2	Experiment1	Experiment2	Experiment1	Experiment2	Experiment1	Experiment2	Experiment1	Experiment2
	50	16141	5680	71385	58248	32348	58221	6418	5952	174121	158611	159085	159058
	25	142975	149017	132966	96548	143656	139928	21058	19638	151236	163221	168752	150023
	12.5	138405	155795	168061	154908	172876	165851	102625	112351	156996	165928	154187	153210
	6.25	138658	169987	153065	168797	200416	186992	128431	153373	149405	170496	161986	144936
	3.125	135486	175533	155960	149865	186522	188138	150340	140208	160701	177600	172021	169346
	0.1	136705	164552	184867	192481	232411	232455	156176	139433	159875	147696	168056	169041

## Sheet: Figure S3
	Viral titer (pfu/mL	GNF-2	GNF-2		Viral titer (pfu/mL	GNF-2-deg	GNF-2-deg		Viral titer (pfu/mL	CVM-2-12-2			Viral titer (pfu/mL	2-12-2-deg	2-12-2-deg
	Concentration	experiment1	experiment2		Concentration	experiment1	experiment2		Concentration	experiment1	experiment2		Concentration	experiment1	experiment2
	20	80000	70000		20	100000	90000		20	10000	20000		20	40000	30000
	10	180000	200000		10	160000	170000		10	10000	30000		10	110000	90000
	5	300000	290000		5	330000	240000		5	100000	120000		5	290000	260000
	2.5	400000	470000		2.5	360000	330000		2.5	260000	230000		2.5	300000	370000
	1.25	410000	400000		1.25	350000	410000		1.25	300000	370000		1.25	280000	330000
	0.625	380000	440000		0.625	400000	380000		0.625	360000	370000		0.625	330000	370000
	0.3125	320000	400000		0.3125	400000	360000		0.3125	350000	370000		0.3125	300000	390000
	0.15625	380000	410000		0.15625	380000	360000		0.15625	390000	330000		0.15625	320000	390000
	0.078	400000	380000		0.078	430000	410000		0.078	350000	390000		0.078	310000	370000
	0	410000	440000		0	430000	400000		0	360000	400000		0	330000	370000

[truncated: 4 more sheets: Figure S4, Figure S5, Figure S6B, Figure S6D]
